# Supplementary material for: 1-Methyl-1H-2,1-benzothia­zin-4(3H)-one 2,2-dioxide
Source: Acta Crystallogr Sect E Struct Rep Online. 2008 Feb 6;64(Pt 3):o557. doi: 10.1107/S1600536808003498 (PMC2960778; doi:10.1107/S1600536808003498)
Supplement: Supplementary file 2 [file e-64-0o557-Isup2.hkl]

#
# h,k,l, Fc-squared, Fo-squared, sigma(Fo-squared) and status flag
#
data_I
_shelx_title ' HS2_0m in P-1'
_shelx_refln_list_code          4
_shelx_F_calc_maximum       61.98
_exptl_crystal_F_000       220.00
_reflns_d_resolution_high  0.8124
 
loop_
 _symmetry_equiv_pos_as_xyz
 'x, y, z'
 '-x, -y, -z'
 
_cell_length_a     7.4553
_cell_length_b     8.5437
_cell_length_c     8.7097
_cell_angle_alpha  67.691
_cell_angle_beta   70.467
_cell_angle_gamma  66.327
 
_shelx_F_squared_multiplier     1.000
 
loop_
 _refln_index_h
 _refln_index_k
 _refln_index_l
 _refln_F_squared_calc
 _refln_F_squared_meas
 _refln_F_squared_sigma
 _refln_observed_status
   1   0   0      145.01      157.85      3.40 o
   3   0   0        5.03        9.04      0.14 o
   4   0   0      897.83      957.86     10.10 o
   5   0   0       81.74       83.52      1.47 o
   6   0   0        8.14        6.26      0.31 o
   7   0   0        2.83        2.14      0.21 o
   8   0   0        5.72        6.69      0.68 o
  -7   1   0        0.06        0.14      0.28 o
  -6   1   0       63.94       60.78      3.10 o
  -5   1   0       38.08       37.47      0.83 o
  -4   1   0        3.58        5.85      0.25 o
  -3   1   0       82.03      103.78      1.25 o
  -2   1   0      434.26      510.72      6.39 o
  -1   1   0      231.78      234.60      2.30 o
   0   1   0       82.89       79.94      2.31 o
   1   1   0     2841.58     2371.53     27.32 o
   2   1   0      157.22      192.41      1.64 o
   3   1   0      237.36      239.60      2.21 o
   4   1   0        0.78        0.61      0.05 o
   5   1   0       93.69      103.91      0.98 o
   6   1   0       26.30       25.16      0.47 o
   7   1   0        1.64        1.33      0.16 o
   8   1   0        2.35        2.65      0.47 o
  -7   2   0        5.52        6.27      0.58 o
  -6   2   0        3.90        3.63      0.42 o
  -5   2   0      130.19      131.23      2.15 o
  -4   2   0      163.54      169.05      2.05 o
  -3   2   0        1.26        1.39      0.09 o
  -2   2   0      383.65      353.38      3.47 o
  -1   2   0       43.85       49.16      0.51 o
   0   2   0     2857.99     2484.00     27.01 o
   1   2   0      553.20      525.34      3.83 o
   2   2   0      108.59      115.62      1.01 o
   3   2   0        0.62       -0.03      0.03 o
   4   2   0       26.66       23.53      0.27 o
   5   2   0        2.27        2.83      0.09 o
   6   2   0      126.43      130.45      1.31 o
   7   2   0       14.08       12.27      0.77 o
   8   2   0       29.14       30.43      1.37 o
  -6   3   0        6.78        5.54      0.51 o
  -5   3   0       93.95       91.39      2.81 o
  -4   3   0       88.59       85.13      1.08 o
  -3   3   0       17.14       15.78      0.20 o
  -2   3   0       47.57       42.78      0.44 o
  -1   3   0      180.86      186.47      2.07 o
   0   3   0      183.72      178.60      1.41 o
   1   3   0       38.12       35.13      0.44 o
   2   3   0      165.53      174.75      1.59 o
   3   3   0       11.78        9.31      0.19 o
   4   3   0       32.19       28.25      0.31 o
   5   3   0        5.99        6.55      0.17 o
   6   3   0        0.11        0.27      0.09 o
   7   3   0        4.33        4.18      0.19 o
   8   3   0        9.86        6.55      0.62 o
  -6   4   0        1.77        1.55      0.39 o
  -5   4   0        8.29        9.63      0.62 o
  -4   4   0       71.36       70.76      1.55 o
  -3   4   0       76.23       77.65      1.25 o
  -2   4   0       13.59       12.42      0.20 o
  -1   4   0      158.92      163.46      2.20 o
   0   4   0       28.63       23.07      0.25 o
   1   4   0      236.68      227.59      2.02 o
   2   4   0      307.98      350.23      2.83 o
   3   4   0        0.21        0.22      0.06 o
   4   4   0      522.74      528.26      6.25 o
   5   4   0       15.16       13.84      0.23 o
   6   4   0      207.03      213.64      2.53 o
   7   4   0        3.03        2.73      0.18 o
   8   4   0       26.53       29.14      0.63 o
  -5   5   0        0.34        0.71      0.30 o
  -4   5   0       35.17       37.94      1.41 o
  -3   5   0       80.48       81.86      1.76 o
  -2   5   0        5.45        5.96      0.15 o
  -1   5   0      156.07      164.04      1.56 o
   0   5   0       18.29       20.45      0.24 o
   1   5   0      127.55      119.29      1.14 o
   2   5   0      287.04      297.84      2.56 o
   3   5   0        0.61        2.05      0.10 o
   4   5   0      317.14      306.91      2.86 o
   5   5   0       56.79       62.22      0.72 o
   6   5   0       43.04       44.82      0.67 o
   7   5   0       23.81       23.41      0.53 o
   8   5   0        2.57        3.71      0.44 o
  -4   6   0        0.09       -0.14      0.27 o
  -3   6   0        0.30        0.21      0.23 o
  -2   6   0       64.52       65.24      1.40 o
  -1   6   0       11.46       11.31      0.26 o
   0   6   0      263.68      271.56      3.69 o
   1   6   0        2.21        1.75      0.08 o
   2   6   0      271.19      276.13      2.81 o
   3   6   0       36.49       41.11      0.44 o
   4   6   0      163.15      159.81      1.66 o
   5   6   0      126.21      129.72      1.78 o
   6   6   0        7.39        7.50      0.47 o
   7   6   0       28.68       29.26      0.64 o
   8   6   0        0.23        0.34      0.15 o
  -3   7   0       55.84       57.26      2.03 o
  -2   7   0      105.70      100.19      3.13 o
  -1   7   0       67.11       68.55      1.50 o
   0   7   0        4.48        5.11      0.19 o
   1   7   0        0.53        0.33      0.10 o
   2   7   0       30.85       27.95      0.46 o
   3   7   0       15.25       15.33      0.32 o
   4   7   0       84.68       77.11      1.03 o
   5   7   0       51.61       55.11      0.89 o
   6   7   0        2.01        1.17      0.17 o
   7   7   0        5.48        6.62      0.30 o
  -2   8   0       19.80       20.80      1.07 o
  -1   8   0       65.14       64.12      2.24 o
   0   8   0       49.75       52.55      2.38 o
   1   8   0        0.66        0.82      0.31 o
   2   8   0        7.52        8.11      0.40 o
   3   8   0       13.93       13.86      0.40 o
   4   8   0        0.32       -0.11      0.11 o
   5   8   0       41.27       37.10      0.75 o
   6   8   0       13.80       15.70      0.56 o
   0   9   0       14.25       13.92      0.87 o
   1   9   0       15.85       17.91      0.99 o
   2   9   0        2.86        2.20      0.42 o
   3   9   0       46.40       53.48      1.28 o
   4   9   0        2.98        2.97      0.29 o
   5   9   0       48.33       52.81      0.99 o
  -4  -9   1       39.46       46.99      1.20 o
  -3  -9   1        0.11       -0.20      0.20 o
  -2  -9   1       27.69       30.94      1.46 o
  -1  -9   1        4.42        3.62      0.53 o
  -6  -8   1       28.99       30.41      0.68 o
  -5  -8   1        2.55        1.64      0.24 o
  -4  -8   1        9.35       10.19      0.35 o
  -3  -8   1        3.39        3.40      0.28 o
  -2  -8   1        2.51        2.60      0.24 o
  -1  -8   1       14.80       16.14      0.93 o
   0  -8   1       84.29       85.12      2.85 o
   1  -8   1        2.07        0.45      0.32 o
   2  -8   1       27.14       27.98      1.32 o
  -7  -7   1        4.96        4.85      0.29 o
  -6  -7   1       13.40       14.52      0.39 o
  -5  -7   1        4.93        3.99      0.32 o
  -4  -7   1        0.14        0.39      0.14 o
  -3  -7   1        6.17        5.49      0.20 o
  -2  -7   1        5.82        5.18      0.22 o
  -1  -7   1       21.16       21.32      0.44 o
   0  -7   1      122.54      121.33      2.06 o
   1  -7   1       21.93       21.87      0.65 o
   2  -7   1       48.01       47.11      1.77 o
   3  -7   1       16.76       16.11      0.93 o
  -7  -6   1        6.29        7.09      0.45 o
  -6  -6   1       74.26       73.91      1.13 o
  -5  -6   1       49.95       49.24      0.81 o
  -4  -6   1        0.21       -0.07      0.10 o
  -3  -6   1        0.32        0.37      0.08 o
  -2  -6   1       50.77       49.61      0.55 o
  -1  -6   1        0.07       -0.07      0.07 o
   0  -6   1      323.26      322.38      3.18 o
   1  -6   1       95.25       90.65      1.88 o
   2  -6   1       16.74       15.54      0.49 o
   3  -6   1       39.29       35.12      1.40 o
   4  -6   1        4.65        3.89      0.50 o
  -8  -5   1        0.43        0.04      0.12 o
  -7  -5   1       21.72       21.81      0.51 o
  -6  -5   1        8.39        7.45      0.23 o
  -5  -5   1      158.04      152.22      1.86 o
  -4  -5   1       41.51       40.70      0.48 o
  -3  -5   1       42.38       45.62      0.55 o
  -2  -5   1       66.11       66.98      0.65 o
  -1  -5   1       13.00       17.70      0.24 o
   0  -5   1      330.12      333.98      2.99 o
   1  -5   1      132.22      128.24      1.69 o
   2  -5   1       26.64       26.03      0.44 o
   3  -5   1       29.22       27.03      1.21 o
   4  -5   1        1.71        1.71      0.34 o
   5  -5   1        3.86        4.00      0.49 o
  -8  -4   1        1.29        1.22      0.43 o
  -7  -4   1       41.00       42.38      0.78 o
  -6  -4   1       13.94       12.63      0.35 o
  -5  -4   1      378.34      376.95      3.50 o
  -4  -4   1        7.80        6.49      0.15 o
  -3  -4   1      209.04      237.96      2.22 o
  -2  -4   1        0.48        2.21      0.08 o
  -1  -4   1      164.95      217.50      1.78 o
   0  -4   1       95.89       88.92      0.83 o
   1  -4   1       45.75       36.41      0.44 o
   2  -4   1        4.22        5.53      0.12 o
   3  -4   1        4.64        3.70      0.14 o
   4  -4   1       17.06       17.23      0.50 o
   5  -4   1        0.00        0.17      0.24 o
   6  -4   1       13.09       13.04      0.84 o
  -8  -3   1        0.81        1.04      0.40 o
  -7  -3   1        6.49        5.98      0.59 o
  -6  -3   1       50.70       53.31      0.99 o
  -5  -3   1       93.01       88.39      0.95 o
  -4  -3   1     1000.61     1012.73      8.52 o
  -3  -3   1        5.03        4.02      0.10 o
  -2  -3   1     1636.99     1618.73     14.67 o
  -1  -3   1       48.08       63.03      0.71 o
   0  -3   1     1162.11     1186.52     10.08 o
   1  -3   1       55.55       50.77      0.45 o
   2  -3   1        0.69        0.64      0.07 o
   3  -3   1       22.12       20.92      0.32 o
   4  -3   1       61.31       60.30      0.92 o
   5  -3   1        0.00        0.05      0.12 o
   6  -3   1       23.36       23.85      1.12 o
   7  -3   1        1.69        1.44      0.39 o
  -8  -2   1        2.98        1.83      0.43 o
  -7  -2   1       10.21        9.20      0.68 o
  -6  -2   1       21.45       20.39      0.41 o
  -5  -2   1       44.17       43.22      0.48 o
  -4  -2   1        0.07        0.04      0.04 o
  -3  -2   1      122.01      124.72      1.04 o
  -2  -2   1       75.95       90.53      1.17 o
  -1  -2   1      493.36      464.61      3.68 o
   0  -2   1       19.22       20.48      0.22 o
   1  -2   1      225.16      215.03      1.88 o
   2  -2   1       32.63       30.94      0.41 o
   3  -2   1        2.74        2.18      0.08 o
   4  -2   1       72.92       75.07      0.88 o
   5  -2   1       28.29       25.53      0.66 o
   6  -2   1        9.78       11.27      0.79 o
   7  -2   1        2.33        2.56      0.44 o
  -8  -1   1        2.39        3.22      0.48 o
  -7  -1   1       10.69       10.12      0.40 o
  -6  -1   1       16.21       18.04      0.58 o
  -5  -1   1        0.12       -0.06      0.06 o
  -4  -1   1      254.79      265.64      2.67 o
  -3  -1   1      429.15      446.16      3.58 o
  -2  -1   1      137.87      135.86      1.13 o
  -1  -1   1     1384.16     1217.62     11.47 o
   0  -1   1       16.45       21.71      0.21 o
   1  -1   1       65.01       47.74      0.49 o
   2  -1   1      771.61      775.60      6.97 o
   3  -1   1      159.19      180.71      1.55 o
   4  -1   1      826.39      868.15      8.47 o
   5  -1   1      393.61      389.63      4.94 o
   6  -1   1      118.59      122.11      2.52 o
   7  -1   1       97.32       94.55      3.50 o
  -7   0   1        4.86        3.73      0.44 o
  -6   0   1        5.40        4.73      0.26 o
  -5   0   1        6.62        4.91      0.15 o
  -4   0   1        0.03        0.06      0.05 o
  -3   0   1      178.99      193.23      2.09 o
  -2   0   1      102.53      114.01      1.52 o
  -1   0   1     2323.84     2227.04     56.69 o
   0   0   1       22.17       19.26      0.24 o
   1   0   1     1940.58     1691.08     16.40 o
   2   0   1     1623.80     1601.67     15.39 o
   3   0   1      332.51      362.30      3.51 o
   4   0   1      400.09      419.80      3.75 o
   5   0   1       39.36       33.45      0.43 o
   6   0   1      303.71      295.28      4.44 o
   7   0   1        3.25        4.07      0.32 o
   8   0   1       48.18       40.10      1.67 o
  -7   1   1        2.24        2.58      0.42 o
  -6   1   1       26.49       23.63      1.01 o
  -5   1   1      100.99      101.06      1.68 o
  -4   1   1       46.35       41.90      0.51 o
  -3   1   1      831.27      819.04      8.67 o
  -2   1   1       13.21       15.13      0.22 o
  -1   1   1     3098.07     2775.15     49.69 o
   1   1   1      558.11      542.03      4.17 o
   2   1   1     3841.88     3178.20     36.42 o
   3   1   1      123.75      142.65      1.40 o
   4   1   1     1924.23     1970.47     18.50 o
   5   1   1       55.47       51.63      0.56 o
   6   1   1       73.77       77.13      1.08 o
   7   1   1        0.14       -0.11      0.11 o
   8   1   1        4.08        2.62      0.48 o
  -7   2   1        0.97        1.35      0.36 o
  -6   2   1        2.82        2.88      0.37 o
  -5   2   1       81.14       80.62      1.72 o
  -4   2   1       10.41       12.43      0.36 o
  -3   2   1      371.58      364.53      5.65 o
  -2   2   1       96.30       94.10      1.50 o
  -1   2   1     2005.16     1935.74     37.39 o
   0   2   1      622.89      643.28      6.60 o
   1   2   1       69.62       76.50      0.56 o
   2   2   1        6.76       11.65      0.24 o
   3   2   1       14.74       16.81      0.21 o
   4   2   1       19.27       23.70      0.28 o
   5   2   1      178.85      184.94      1.88 o
   6   2   1       49.39       48.02      0.57 o
   7   2   1        3.53        3.59      0.29 o
   8   2   1        1.87        2.37      0.44 o
  -6   3   1        0.28        0.23      0.26 o
  -5   3   1       10.73       10.82      0.62 o
  -4   3   1       46.86       49.56      1.87 o
  -3   3   1       34.71       30.13      0.57 o
  -2   3   1       47.95       53.86      0.90 o
  -1   3   1      243.47      263.37      3.15 o
   0   3   1      285.93      278.85      2.32 o
   1   3   1      542.32      554.49      4.56 o
   2   3   1       96.14      117.45      0.93 o
   3   3   1      300.42      289.29      3.84 o
   4   3   1       12.72       15.34      0.27 o
   5   3   1      257.42      263.78      2.62 o
   6   3   1       75.48       74.94      0.83 o
   7   3   1        0.07        0.01      0.09 o
   8   3   1       17.33       18.67      0.42 o
  -6   4   1       31.72       30.22      1.28 o
  -5   4   1       50.57       48.36      1.69 o
  -4   4   1        0.16        0.06      0.11 o
  -3   4   1       23.96       24.95      0.48 o
  -2   4   1       13.73       12.50      0.24 o
  -1   4   1      117.36      131.32      1.54 o
   0   4   1      460.58      465.42      4.05 o
   1   4   1       72.68       67.91      0.63 o
   2   4   1       58.03       66.99      0.56 o
   3   4   1        3.44        2.91      0.11 o
   4   4   1       14.24       12.63      0.17 o
   5   4   1       64.15       66.89      0.75 o
   6   4   1       79.45       77.17      0.93 o
   7   4   1        1.42        0.61      0.12 o
   8   4   1        0.03        0.11      0.12 o
  -5   5   1       23.45       24.82      1.10 o
  -4   5   1       45.93       45.03      1.57 o
  -3   5   1        0.29        0.91      0.14 o
  -2   5   1       10.79       13.42      0.31 o
  -1   5   1        0.01        0.14      0.07 o
   0   5   1       31.63       37.20      0.37 o
   1   5   1      409.59      421.01      3.92 o
   2   5   1      259.58      269.48      2.19 o
   3   5   1      107.86      112.07      1.13 o
   4   5   1       81.61       87.33      0.87 o
   5   5   1       42.32       44.02      0.47 o
   6   5   1       88.08       91.14      1.30 o
   7   5   1       13.85       11.70      0.42 o
   8   5   1        6.35        7.77      0.30 o
  -4   6   1       27.94       30.17      1.22 o
  -3   6   1       29.45       28.67      1.13 o
  -2   6   1       22.65       26.02      1.58 o
  -1   6   1      196.04      196.52      3.70 o
   0   6   1       99.07      104.53      1.09 o
   1   6   1     1131.42     1120.38     11.02 o
   2   6   1        9.60       12.06      0.18 o
   3   6   1      561.11      561.06      4.52 o
   4   6   1        7.43        9.38      0.19 o
   5   6   1      190.62      185.66      1.91 o
   6   6   1       17.80       17.59      0.41 o
   7   6   1        3.07        2.84      0.19 o
   8   6   1        0.02        0.04      0.14 o
  -3   7   1        0.52        0.04      0.27 o
  -2   7   1       26.77       24.06      1.03 o
  -1   7   1        3.48        3.51      0.39 o
   0   7   1      224.84      219.03      4.01 o
   1   7   1       42.45       41.54      0.77 o
   2   7   1      953.82      945.32     10.07 o
   3   7   1       19.02       18.72      0.33 o
   4   7   1      506.90      519.93      5.46 o
   5   7   1        3.77        3.40      0.18 o
   6   7   1      101.23       97.04      1.65 o
   7   7   1        6.00        5.76      0.29 o
   8   7   1        0.96        0.76      0.17 o
  -2   8   1       52.83       52.60      1.90 o
  -1   8   1       20.82       21.82      1.04 o
   0   8   1       54.81       52.84      1.87 o
   1   8   1       49.22       49.15      1.56 o
   2   8   1        1.66        1.92      0.14 o
   3   8   1        1.62        1.33      0.16 o
   4   8   1       12.12       12.79      0.31 o
   5   8   1        5.25        5.28      0.26 o
   6   8   1        4.65        4.11      0.25 o
   7   8   1        9.39       10.47      0.37 o
  -1   9   1        8.12        7.57      0.65 o
   0   9   1       12.76       12.44      0.78 o
   1   9   1        7.40        5.11      0.53 o
   2   9   1       66.59       68.74      2.39 o
   3   9   1        0.36        0.71      0.34 o
   4   9   1       29.57       32.54      0.89 o
   5   9   1        3.42        3.54      0.23 o
   6   9   1        0.29        0.27      0.15 o
   3  10   1        9.23       11.08      0.83 o
  -5  -8   2       21.02       20.75      0.78 o
  -4  -8   2        1.91        1.86      0.19 o
  -3  -8   2        0.08        0.05      0.17 o
  -2  -8   2        1.76        2.24      0.27 o
  -1  -8   2       21.90       23.07      0.72 o
   0  -8   2        0.00        0.19      0.32 o
   1  -8   2       19.44       18.66      1.07 o
  -6  -7   2        8.55        9.09      0.35 o
  -5  -7   2        0.00        0.30      0.13 o
  -4  -7   2       18.22       18.59      0.43 o
  -3  -7   2       54.01       46.34      0.78 o
  -2  -7   2        1.37        1.58      0.27 o
  -1  -7   2      138.96      130.50      2.14 o
   0  -7   2       19.18       18.87      0.60 o
   1  -7   2       47.85       48.13      1.84 o
   2  -7   2       28.73       30.58      1.38 o
   3  -7   2        3.97        3.84      0.54 o
  -7  -6   2       16.45       15.89      0.45 o
  -6  -6   2        0.03        0.06      0.18 o
  -5  -6   2       16.26       15.60      0.39 o
  -4  -6   2       10.49        6.60      0.25 o
  -3  -6   2        3.45        4.27      0.20 o
  -2  -6   2       91.46       73.95      0.98 o
  -1  -6   2       97.02       98.65      1.44 o
   0  -6   2      236.24      218.44      2.66 o
   1  -6   2       30.40       30.11      0.45 o
   2  -6   2       80.37       74.24      2.49 o
   3  -6   2        2.20        1.48      0.37 o
   4  -6   2       37.86       34.64      1.50 o
  -7  -5   2        1.55        1.22      0.15 o
  -6  -5   2       68.39       66.90      1.14 o
  -5  -5   2       11.67       12.68      0.30 o
  -4  -5   2       42.60       41.63      0.62 o
  -3  -5   2       87.70       90.96      0.94 o
  -2  -5   2        0.44        0.65      0.06 o
  -1  -5   2      187.29      188.86      1.83 o
   0  -5   2      193.33      185.35      1.87 o
   1  -5   2        2.53        2.65      0.11 o
   2  -5   2       90.83       87.86      1.36 o
   3  -5   2        0.02       -0.07      0.20 o
   4  -5   2       47.41       46.94      1.52 o
   5  -5   2       21.17       20.92      1.09 o
  -7  -4   2        4.04        4.97      0.59 o
  -6  -4   2       34.89       31.90      0.68 o
  -5  -4   2       87.25       88.52      1.05 o
  -4  -4   2        2.87        2.72      0.11 o
  -3  -4   2      121.83      125.40      1.31 o
  -2  -4   2       27.20       21.12      0.26 o
  -1  -4   2      164.22      156.30      1.48 o
   0  -4   2      488.54      478.18      4.33 o
   1  -4   2      109.08      116.51      1.22 o
   2  -4   2      122.43      120.24      1.14 o
   3  -4   2       86.47       89.82      1.28 o
   4  -4   2       62.49       60.67      1.87 o
   5  -4   2      129.03      126.33      2.64 o
   6  -4   2        1.28        1.90      0.42 o
  -7  -3   2        0.64        1.07      0.37 o
  -6  -3   2       10.24        8.76      0.32 o
  -5  -3   2      133.31      140.14      1.45 o
  -4  -3   2        4.22        3.52      0.11 o
  -3  -3   2      393.53      414.90      3.99 o
  -2  -3   2       58.06       85.77      0.90 o
  -1  -3   2     1217.26     1229.96     10.47 o
   0  -3   2       47.46       67.84      0.79 o
   1  -3   2        3.93        9.03      0.15 o
   2  -3   2      425.70      447.16      4.11 o
   3  -3   2        0.79        0.63      0.11 o
   4  -3   2       70.42       68.96      0.91 o
   5  -3   2       46.87       47.95      1.14 o
   6  -3   2       70.14       65.15      2.29 o
  -7  -2   2       10.46       11.84      0.77 o
  -6  -2   2       31.53       29.37      0.65 o
  -5  -2   2      122.48      130.39      1.63 o
  -4  -2   2       44.97       52.00      0.50 o
  -3  -2   2       35.42       40.82      0.46 o
  -2  -2   2      226.27      218.84      1.79 o
  -1  -2   2      316.53      344.39      3.08 o
   0  -2   2     1511.52     1465.39     13.17 o
   1  -2   2       72.52       65.08      0.97 o
   2  -2   2        4.15        4.57      0.10 o
   3  -2   2        4.06        4.53      0.10 o
   4  -2   2        2.71        2.25      0.11 o
   5  -2   2       48.99       51.98      0.93 o
   6  -2   2       59.41       59.09      2.92 o
   7  -2   2        0.59        0.10      0.31 o
  -7  -1   2        0.43        0.80      0.32 o
  -6  -1   2        1.18        0.70      0.18 o
  -5  -1   2       61.84       61.73      0.82 o
  -4  -1   2      122.96      137.03      1.75 o
  -3  -1   2        8.74        8.76      0.14 o
  -2  -1   2        0.12        0.28      0.03 o
  -1  -1   2      349.26      364.32      3.20 o
   0  -1   2        4.73        5.10      0.08 o
   1  -1   2      120.92      122.62      1.29 o
   2  -1   2      998.59     1011.75      9.01 o
   3  -1   2        4.34        4.30      0.13 o
   4  -1   2      190.17      181.31      2.08 o
   5  -1   2       53.77       57.14      0.61 o
   6  -1   2       70.43       72.12      2.51 o
   7  -1   2        2.37        2.80      0.47 o
   8  -1   2        0.16        0.53      0.38 o
  -7   0   2       28.15       27.47      1.21 o
  -6   0   2        2.36        1.14      0.30 o
  -5   0   2      127.71      123.95      1.76 o
  -4   0   2      112.55      118.71      1.23 o
  -3   0   2       66.05       66.50      0.70 o
  -2   0   2       71.56       58.01      0.60 o
  -1   0   2      226.81      217.57      2.15 o
   0   0   2      462.84      472.76      4.57 o
   1   0   2     2386.49     2097.14     16.69 o
   2   0   2      393.31      403.72      3.84 o
   3   0   2       86.35       85.73      0.80 o
   4   0   2      436.65      408.27      3.63 o
   5   0   2        1.77        1.19      0.07 o
   6   0   2      332.72      327.58      4.42 o
   7   0   2       57.29       51.54      1.90 o
   8   0   2       78.79       73.93      2.59 o
  -7   1   2        1.19        1.17      0.33 o
  -6   1   2       47.53       45.61      1.61 o
  -5   1   2        4.65        4.56      0.39 o
  -4   1   2      472.44      475.63      6.79 o
  -3   1   2       74.40       72.19      1.19 o
  -2   1   2      181.02      165.79      2.22 o
  -1   1   2       62.92       74.92      1.04 o
   0   1   2       19.56       17.09      0.23 o
   1   1   2      145.39      147.15      1.27 o
   2   1   2     1570.48     1485.93     14.52 o
   3   1   2       16.15       17.83      0.24 o
   4   1   2      150.96      127.97      1.27 o
   5   1   2        0.03        0.36      0.08 o
   6   1   2        4.28        3.77      0.14 o
   7   1   2       12.13       11.00      0.29 o
   8   1   2       40.36       30.91      1.40 o
  -7   2   2        0.01       -0.01      0.25 o
  -6   2   2        1.17        1.17      0.29 o
  -5   2   2        0.13        0.00      0.13 o
  -4   2   2      190.16      187.43      2.98 o
  -3   2   2      295.90      280.20      4.36 o
  -2   2   2      206.93      216.27      3.38 o
  -1   2   2      401.78      377.17      9.63 o
   0   2   2      459.64      505.83     12.88 o
   1   2   2      425.85      438.95      4.49 o
   2   2   2      150.86      145.57      1.35 o
   3   2   2        9.52       12.52      0.18 o
   4   2   2      145.36      140.28      1.52 o
   5   2   2       40.90       35.90      0.40 o
   6   2   2       27.88       30.56      0.40 o
   7   2   2       10.20       10.70      0.30 o
   8   2   2        0.61        0.84      0.17 o
  -6   3   2        9.43        9.33      0.63 o
  -5   3   2       19.28       20.72      0.76 o
  -4   3   2      142.74      145.18      2.88 o
  -3   3   2      491.25      511.46      7.90 o
  -2   3   2      130.51      148.59      2.34 o
  -1   3   2      982.53     1024.06     12.49 o
   0   3   2       68.56       97.56      1.35 o
   1   3   2      947.67      927.85      8.20 o
   2   3   2      201.28      194.10      1.60 o
   3   3   2      246.26      279.15      2.80 o
   4   3   2      171.41      158.94      1.60 o
   5   3   2        0.02       -0.04      0.04 o
   6   3   2        0.69        0.01      0.07 o
   7   3   2        0.01       -0.01      0.09 o
   8   3   2        4.03        2.74      0.18 o
   9   3   2        0.92        1.67      0.15 o
  -6   4   2        0.83        0.97      0.34 o
  -5   4   2        1.08        1.39      0.29 o
  -4   4   2        0.05       -0.11      0.11 o
  -3   4   2       26.28       24.85      0.49 o
  -2   4   2      172.15      180.08      3.38 o
  -1   4   2       56.64       59.35      0.84 o
   0   4   2      617.47      654.20      7.04 o
   1   4   2       13.25       14.23      0.16 o
   2   4   2      243.59      272.29      2.58 o
   3   4   2        6.72        4.43      0.08 o
   4   4   2       23.72       25.69      0.33 o
   5   4   2      142.32      142.81      1.47 o
   6   4   2       53.42       50.54      0.66 o
   7   4   2       14.74       16.81      0.38 o
   8   4   2       16.37       15.56      0.41 o
   9   4   2        1.38        2.25      0.19 o
  -5   5   2        8.50        8.81      0.60 o
  -4   5   2       36.83       36.87      1.31 o
  -3   5   2       45.39       49.07      0.85 o
  -2   5   2        6.91       11.04      0.31 o
  -1   5   2       11.38       12.75      0.21 o
   0   5   2       90.56       77.79      0.98 o
   1   5   2      126.30      124.90      1.13 o
   2   5   2      144.20      138.81      1.26 o
   3   5   2       85.87       76.35      0.71 o
   4   5   2       83.58       79.92      0.71 o
   5   5   2      130.58      127.89      1.24 o
   6   5   2       39.21       39.47      0.55 o
   7   5   2        4.83        6.42      0.25 o
   8   5   2       19.49       18.25      0.47 o
  -4   6   2        0.06       -0.18      0.21 o
  -3   6   2        3.81        3.99      0.37 o
  -2   6   2       34.90       34.38      1.10 o
  -1   6   2        1.30        0.82      0.09 o
   0   6   2      247.08      251.45      3.03 o
   1   6   2      122.80      119.47      1.16 o
   2   6   2       65.32       69.65      0.71 o
   3   6   2        1.85        1.82      0.07 o
   4   6   2        0.79        0.85      0.06 o
   5   6   2        0.08        0.24      0.06 o
   6   6   2      111.42      114.16      1.59 o
   7   6   2       73.87       69.99      1.07 o
   8   6   2       36.05       38.22      0.78 o
  -3   7   2        8.33       10.00      0.63 o
  -2   7   2       24.23       24.54      1.00 o
  -1   7   2        8.42        6.78      0.40 o
   0   7   2      143.60      145.27      9.86 o
   1   7   2      504.08      499.45      7.33 o
   2   7   2      112.28      113.66      1.30 o
   3   7   2      552.93      558.69      5.57 o
   4   7   2      200.30      196.53      1.85 o
   5   7   2      338.51      344.14      3.97 o
   6   7   2       25.58       25.44      0.51 o
   7   7   2       17.89       18.37      0.55 o
   8   7   2       15.27       13.47      0.58 o
  -2   8   2       12.23       13.73      0.78 o
  -1   8   2       14.10       14.31      0.77 o
   0   8   2       28.73       28.23      1.15 o
   1   8   2      115.52      108.81      5.31 o
   2   8   2       34.79       33.92      0.76 o
   3   8   2       28.42       27.95      0.53 o
   4   8   2       89.69       91.53      1.54 o
   5   8   2        9.10        7.88      0.26 o
   6   8   2      143.20      137.85      2.13 o
   7   8   2        6.27        6.56      0.31 o
  -1   9   2       17.15       17.44      0.92 o
   0   9   2       13.56       12.03      0.75 o
   1   9   2      121.35      112.18      3.47 o
   2   9   2        1.56        2.03      0.38 o
   3   9   2       47.23       46.44      1.76 o
   4   9   2        0.29        0.25      0.30 o
   5   9   2        7.99        7.18      0.27 o
   6   9   2        5.30        6.00      0.29 o
   2  10   2        5.45        4.84      0.55 o
   3  10   2        2.31        2.37      0.43 o
   4  10   2        5.11        4.95      0.60 o
   5  10   2       12.25       12.28      0.87 o
  -3  -8   3        3.55        5.35      0.38 o
  -2  -8   3       30.42       31.86      0.91 o
  -1  -8   3        0.79        1.50      0.26 o
   0  -8   3       54.53       61.02      1.45 o
  -5  -7   3       13.01       14.31      0.65 o
  -4  -7   3        4.08        3.41      0.24 o
  -3  -7   3        1.03        0.73      0.14 o
  -2  -7   3       10.50       10.22      0.45 o
  -1  -7   3        0.26        0.04      0.15 o
   0  -7   3       19.13       18.94      0.63 o
   1  -7   3       11.41       13.59      0.54 o
   2  -7   3        3.66        3.53      0.53 o
  -6  -6   3        2.36        2.51      0.29 o
  -5  -6   3        5.83        8.37      0.32 o
  -4  -6   3       59.08       58.46      1.17 o
  -3  -6   3       45.55       34.69      0.63 o
  -2  -6   3       57.86       52.50      0.84 o
  -1  -6   3      148.71      135.14      1.93 o
   0  -6   3       50.14       46.44      0.90 o
   1  -6   3      234.29      225.83      3.51 o
   2  -6   3        0.77        0.96      0.11 o
   3  -6   3       46.99       47.27      1.85 o
  -6  -5   3        0.65        0.42      0.13 o
  -5  -5   3        1.83        1.72      0.17 o
  -4  -5   3       17.68       20.15      0.39 o
  -3  -5   3       46.82       42.78      0.58 o
  -2  -5   3        0.03        0.44      0.08 o
  -1  -5   3       85.02       84.13      1.02 o
   0  -5   3       38.00       31.68      0.52 o
   1  -5   3      148.06      142.46      1.80 o
   2  -5   3      158.34      160.78      2.82 o
   3  -5   3       27.09       25.63      1.43 o
   4  -5   3       74.58       77.64      2.66 o
   5  -5   3        0.25        0.40      0.34 o
  -7  -4   3        0.03       -0.09      0.33 o
  -6  -4   3       11.26       12.37      0.36 o
  -5  -4   3        0.00       -0.02      0.10 o
  -4  -4   3       90.38       91.73      1.22 o
  -3  -4   3       71.41       64.78      0.70 o
  -2  -4   3       19.73       19.90      0.28 o
  -1  -4   3      120.39      116.39      1.14 o
   0  -4   3       12.73       10.60      0.22 o
   1  -4   3      114.74      115.15      1.31 o
   2  -4   3      120.97      116.05      1.37 o
   3  -4   3       26.50       24.99      0.40 o
   4  -4   3       82.77       82.76      1.84 o
   5  -4   3        0.05        0.03      0.29 o
   6  -4   3        2.73        3.34      0.52 o
  -7  -3   3       17.12       15.84      0.95 o
  -6  -3   3       13.55       13.70      0.83 o
  -5  -3   3        2.07        2.34      0.09 o
  -4  -3   3      148.44      154.68      1.50 o
  -3  -3   3      230.32      220.76      1.93 o
  -2  -3   3      135.05      135.74      1.22 o
  -1  -3   3      263.71      256.20      2.37 o
   0  -3   3        0.41        0.43      0.08 o
   1  -3   3        5.60        4.49      0.13 o
   2  -3   3      164.84      166.68      1.69 o
   3  -3   3       35.58       38.14      0.49 o
   4  -3   3      226.63      219.22      2.81 o
   5  -3   3      108.85      106.20      3.34 o
   6  -3   3       21.45       17.80      1.00 o
  -7  -2   3        1.22        1.97      0.42 o
  -6  -2   3       48.54       50.42      2.22 o
  -5  -2   3        3.33        5.53      0.25 o
  -4  -2   3       40.94       43.81      0.53 o
  -3  -2   3       47.98       45.51      0.43 o
  -2  -2   3        4.76        2.87      0.07 o
  -1  -2   3       84.85       86.05      0.78 o
   0  -2   3      176.77      148.30      1.39 o
   1  -2   3        1.55        1.69      0.12 o
   2  -2   3        2.75        1.44      0.08 o
   3  -2   3       16.39       15.82      0.23 o
   4  -2   3        1.14        0.90      0.09 o
   5  -2   3       88.08       86.60      1.19 o
   6  -2   3       45.46       40.99      1.62 o
   7  -2   3        1.94        1.92      0.44 o
  -7  -1   3        4.79        6.27      0.59 o
  -6  -1   3       28.83       28.34      1.20 o
  -5  -1   3       74.18       79.76      3.07 o
  -4  -1   3       83.42       84.70      0.99 o
  -3  -1   3      213.44      214.15      2.15 o
  -2  -1   3      178.67      182.62      1.50 o
  -1  -1   3       72.94       70.36      0.69 o
   0  -1   3       22.22       17.19      0.20 o
   1  -1   3      453.86      453.93      4.79 o
   2  -1   3        3.96        2.19      0.09 o
   3  -1   3      253.12      242.77      2.76 o
   4  -1   3       70.10       72.89      0.77 o
   5  -1   3      245.87      241.30      2.59 o
   6  -1   3       16.15       14.71      0.35 o
   7  -1   3        3.04        3.36      0.48 o
  -7   0   3        0.02        0.43      0.30 o
  -6   0   3        8.00        8.26      0.59 o
  -5   0   3        5.41        5.60      0.31 o
  -4   0   3        0.16        0.09      0.09 o
  -3   0   3       22.85       32.59      0.41 o
  -2   0   3        4.60        3.33      0.07 o
  -1   0   3      208.79      245.07      2.42 o
   0   0   3      359.51      338.58      2.85 o
   1   0   3     1935.64     1880.84     17.10 o
   2   0   3        8.92       17.91      0.25 o
   3   0   3      219.43      216.10      2.54 o
   4   0   3        1.11        1.23      0.07 o
   5   0   3      166.54      162.38      1.61 o
   6   0   3       90.41       88.61      1.13 o
   7   0   3        0.40        0.31      0.10 o
   8   0   3        3.11        3.37      0.51 o
  -7   1   3       19.65       20.32      1.01 o
  -6   1   3       12.86       10.97      0.67 o
  -5   1   3      220.78      220.78      8.79 o
  -4   1   3        0.00       -0.03      0.09 o
  -3   1   3      366.50      364.34      4.34 o
  -2   1   3       74.86       89.38      1.23 o
  -1   1   3      386.95      411.36      5.44 o
   0   1   3        5.02        7.75      0.11 o
   1   1   3     1623.64     1523.34     12.77 o
   2   1   3      275.27      309.94      3.06 o
   3   1   3      799.21      764.38      7.29 o
   4   1   3        0.79        0.86      0.07 o
   5   1   3      415.04      419.28      4.00 o
   6   1   3       79.22       80.19      1.03 o
   7   1   3        0.46        0.05      0.11 o
   8   1   3       14.41       13.17      0.59 o
  -6   2   3       13.45       13.35      0.72 o
  -5   2   3       23.10       23.40      0.64 o
  -4   2   3      255.67      254.74      9.49 o
  -3   2   3        9.06        9.09      0.27 o
  -2   2   3      408.46      421.23      5.59 o
   0   2   3     1331.49     1306.93     17.48 o
   1   2   3     1360.53     1278.57     13.20 o
   2   2   3       37.05       37.59      0.42 o
   3   2   3      159.82      141.11      1.52 o
   4   2   3       38.39       40.31      0.50 o
   5   2   3      116.31      118.53      1.44 o
   6   2   3      181.32      180.73      2.26 o
   7   2   3        5.41        4.31      0.20 o
   8   2   3        5.38        5.61      0.24 o
  -6   3   3        0.23       -0.22      0.23 o
  -5   3   3       15.82       14.48      0.70 o
  -4   3   3       86.12       84.74      2.88 o
  -3   3   3        9.43        8.22      0.21 o
  -2   3   3       70.26       67.95      0.95 o
  -1   3   3        0.06        1.17      0.17 o
   0   3   3      362.71      369.83      9.46 o
   1   3   3      419.88      384.25      3.65 o
   2   3   3       87.45       87.83      0.75 o
   3   3   3       34.31       49.58      0.54 o
   4   3   3        3.90        3.72      0.21 o
   5   3   3       30.70       34.61      0.43 o
   6   3   3       49.18       55.24      0.70 o
   7   3   3      132.22      127.86      1.75 o
   8   3   3        0.42        0.70      0.14 o
   9   3   3       26.40       26.30      0.58 o
  -5   4   3       17.92       18.31      0.84 o
  -4   4   3       65.44       63.48      1.94 o
  -3   4   3       59.69       58.80      0.99 o
  -2   4   3       50.42       52.87      1.32 o
  -1   4   3      287.58      295.94      7.66 o
   0   4   3      601.93      659.83      7.87 o
   1   4   3     1745.10     1681.17     18.05 o
   2   4   3      266.20      336.26      3.12 o
   3   4   3      131.06      146.37      1.24 o
   4   4   3      173.46      208.36      2.07 o
   5   4   3        0.73        0.96      0.07 o
   6   4   3        0.71        0.60      0.10 o
   7   4   3       35.59       33.81      0.60 o
   8   4   3        2.47        1.86      0.18 o
   9   4   3        4.56        6.78      0.48 o
  -5   5   3        1.97        2.11      0.36 o
  -4   5   3       40.53       44.45      1.48 o
  -3   5   3       25.39       25.30      0.89 o
  -2   5   3        1.60        1.54      0.11 o
  -1   5   3        5.22        3.73      0.10 o
   0   5   3       43.01       50.63      0.80 o
   1   5   3      129.43      134.86      1.69 o
   2   5   3      408.41      431.24      3.77 o
   3   5   3       14.36       12.73      0.16 o
   4   5   3       42.96       43.81      0.45 o
   5   5   3       58.65       57.88      0.66 o
   6   5   3        0.12        0.14      0.08 o
   7   5   3       71.93       68.86      1.05 o
   8   5   3        6.37        5.26      0.33 o
   9   5   3       11.23       12.66      0.41 o
  -4   6   3       17.54       17.92      0.81 o
  -3   6   3       30.22       31.19      0.71 o
  -2   6   3        5.88        5.92      0.21 o
  -1   6   3       65.06       66.87      1.31 o
   0   6   3       14.39       12.96      0.21 o
   1   6   3      166.24      175.17      2.04 o
   2   6   3       66.66       59.76      0.58 o
   3   6   3        1.35        1.61      0.14 o
   4   6   3        0.21        0.44      0.05 o
   5   6   3      107.90      108.87      1.02 o
   6   6   3       12.13       10.99      0.23 o
   7   6   3      102.45      103.97      1.49 o
   8   6   3       12.72       11.51      0.35 o
  -3   7   3       40.84       43.84      1.50 o
  -2   7   3        3.31        3.50      0.35 o
  -1   7   3        9.30        9.68      0.31 o
   0   7   3       40.23       40.51      1.12 o
   1   7   3        1.73        1.58      0.14 o
   2   7   3      134.82      133.71      1.53 o
   3   7   3       48.61       48.76      0.57 o
   4   7   3       18.19       17.89      0.28 o
   5   7   3       25.91       27.59      0.35 o
   6   7   3       30.42       28.17      0.48 o
   7   7   3        1.41        1.55      0.17 o
   8   7   3       45.11       43.72      0.78 o
  -2   8   3       58.80       63.52      2.08 o
  -1   8   3       33.58       34.79      1.28 o
   0   8   3      120.79      121.77      3.58 o
   1   8   3       19.38       19.39      0.86 o
   2   8   3       72.80       75.33      1.59 o
   3   8   3        8.71       10.09      0.24 o
   4   8   3        9.70       10.03      0.22 o
   5   8   3       80.32       88.62      1.25 o
   6   8   3        0.79        0.65      0.15 o
   7   8   3       29.25       31.08      0.67 o
   8   8   3        1.58        1.09      0.19 o
  -1   9   3        0.02       -0.02      0.26 o
   0   9   3       82.56       81.38      2.60 o
   1   9   3       12.16       10.30      0.66 o
   2   9   3       64.31       64.12      2.17 o
   3   9   3       17.18       15.82      0.51 o
   4   9   3        8.98        8.77      0.66 o
   5   9   3       12.91       12.45      0.80 o
   6   9   3       11.87       12.83      0.37 o
   7   9   3        0.85        0.59      0.16 o
   1  10   3       34.33       37.16      1.51 o
   2  10   3        2.15        2.36      0.42 o
   3  10   3       34.85       34.71      1.45 o
   4  10   3        5.68        6.65      0.63 o
   5  10   3       33.97       34.30      1.52 o
  -3  -7   4       31.39       32.69      1.05 o
  -2  -7   4        2.35        1.68      0.28 o
  -1  -7   4       19.38       21.33      0.70 o
   0  -7   4       36.69       37.35      1.01 o
   1  -7   4        6.96        6.02      0.40 o
  -5  -6   4       12.05       12.87      0.40 o
  -4  -6   4        1.60        2.27      0.20 o
  -3  -6   4       12.05       12.70      0.36 o
  -2  -6   4        0.03       -0.10      0.10 o
  -1  -6   4        5.40        4.70      0.28 o
   0  -6   4       19.29       18.21      0.61 o
   1  -6   4       18.57       20.18      0.65 o
   2  -6   4        0.51        0.39      0.19 o
   3  -6   4        3.22        4.26      0.57 o
  -5  -5   4       22.65       23.46      0.54 o
  -4  -5   4       50.68       48.98      0.90 o
  -3  -5   4        5.77        6.84      0.22 o
  -2  -5   4       82.18       80.08      1.18 o
  -1  -5   4        3.21        2.48      0.19 o
   0  -5   4      146.81      139.45      2.27 o
   1  -5   4      190.55      183.76      2.55 o
   2  -5   4       12.17       11.19      0.37 o
   3  -5   4       78.00       79.81      1.31 o
   4  -5   4        6.11        6.10      0.64 o
  -6  -4   4        0.76        0.58      0.36 o
  -5  -4   4       44.59       45.96      0.82 o
  -4  -4   4       69.45       65.12      0.97 o
  -3  -4   4        0.16        0.30      0.10 o
  -2  -4   4       80.24       83.05      0.92 o
  -1  -4   4       35.69       33.99      0.44 o
   0  -4   4      133.75      136.07      1.45 o
   1  -4   4      372.21      356.04      4.24 o
   2  -4   4        5.62        5.55      0.23 o
   3  -4   4      122.66      116.95      1.60 o
   4  -4   4        6.74        7.81      0.24 o
   5  -4   4       31.96       31.27      1.43 o
  -6  -3   4        0.82        1.02      0.38 o
  -5  -3   4       22.25       22.21      1.08 o
  -4  -3   4       95.49       92.38      1.30 o
  -3  -3   4      178.97      175.40      1.92 o
  -2  -3   4       51.98       53.83      0.63 o
  -1  -3   4      185.27      176.15      1.67 o
   0  -3   4       57.39       60.16      0.64 o
   1  -3   4      416.98      401.69      4.66 o
   2  -3   4       83.94       85.24      0.94 o
   3  -3   4       55.34       51.84      0.82 o
   4  -3   4       34.94       36.02      0.68 o
   5  -3   4        9.37        8.55      0.28 o
   6  -3   4       15.25       16.38      0.99 o
  -6  -2   4        4.72        3.27      0.47 o
  -5  -2   4      209.09      207.59     10.87 o
  -4  -2   4       13.98       14.79      0.34 o
  -3  -2   4        8.23        8.19      0.13 o
  -2  -2   4        0.43        0.24      0.04 o
  -1  -2   4       69.77       69.44      0.65 o
   0  -2   4       40.94       40.67      0.45 o
   1  -2   4      635.62      608.50      6.44 o
   2  -2   4       21.15       24.14      0.39 o
   3  -2   4       66.87       63.31      0.78 o
   4  -2   4       13.83       12.91      0.27 o
   5  -2   4        0.01       -0.10      0.10 o
   6  -2   4       14.89       13.81      0.35 o
   7  -2   4       15.31       15.31      0.97 o
  -6  -1   4       70.44       68.50      2.33 o
  -5  -1   4        2.67        1.86      0.36 o
  -4  -1   4      256.99      253.44      5.26 o
  -3  -1   4       16.25       17.49      0.27 o
  -2  -1   4       22.89       22.28      0.28 o
  -1  -1   4        5.95        7.54      0.12 o
   0  -1   4       42.98       41.59      0.43 o
   1  -1   4       39.17       33.24      0.39 o
   2  -1   4      436.64      453.89      4.82 o
   3  -1   4       15.68       17.56      0.31 o
   4  -1   4       88.53       86.28      0.92 o
   5  -1   4       31.99       32.08      0.63 o
   6  -1   4        0.02       -0.04      0.10 o
   7  -1   4       20.48       20.16      1.36 o
  -6   0   4        8.45        9.25      0.65 o
  -5   0   4        1.13        1.46      0.31 o
  -4   0   4       75.31       72.66      1.40 o
  -3   0   4       73.17       76.35      0.88 o
  -2   0   4        9.72       12.00      0.20 o
  -1   0   4      125.09      134.98      1.37 o
   0   0   4      143.78      156.58      1.39 o
   1   0   4      349.35      344.84      3.07 o
   2   0   4      423.16      458.16      4.40 o
   3   0   4       22.23       21.69      0.32 o
   4   0   4       98.56      103.36      1.16 o
   5   0   4       24.28       21.23      0.34 o
   6   0   4        0.01        0.17      0.10 o
   7   0   4       10.81       10.28      0.32 o
   8   0   4        2.37        1.72      0.14 o
  -6   1   4        2.10        2.21      0.36 o
  -5   1   4        0.22        0.31      0.23 o
  -4   1   4       16.72       16.01      0.58 o
  -3   1   4        4.94        3.73      0.13 o
  -2   1   4       50.12       55.91      0.73 o
  -1   1   4      281.59      312.49      3.60 o
   0   1   4      454.23      460.94      4.51 o
   1   1   4     1351.76     1418.87     11.88 o
   2   1   4      903.05      909.28      8.68 o
   3   1   4     1080.14     1112.69     11.65 o
   4   1   4      312.90      309.72      3.02 o
   5   1   4      392.77      396.48      4.52 o
   6   1   4        0.65        0.57      0.11 o
   7   1   4       21.37       22.52      0.51 o
   8   1   4        4.33        3.08      0.21 o
  -6   2   4        8.25        7.28      0.57 o
  -5   2   4        7.28        7.69      0.51 o
  -4   2   4       12.39       12.55      0.58 o
  -3   2   4       93.19       94.43      1.19 o
  -2   2   4       36.23       32.60      0.44 o
  -1   2   4      121.00      140.16      1.90 o
   0   2   4      216.66      184.82      2.48 o
   1   2   4       10.38       10.32      0.14 o
   2   2   4        3.77        1.53      0.05 o
   3   2   4       63.03       64.87      0.75 o
   4   2   4        0.45        1.14      0.08 o
   5   2   4      239.88      236.58      2.54 o
   6   2   4       70.00       65.20      0.88 o
   7   2   4       15.68       15.12      0.60 o
   8   2   4        2.14        1.98      0.19 o
  -5   3   4        6.69        6.91      0.49 o
  -4   3   4        2.58        2.71      0.30 o
  -3   3   4       45.45       47.68      0.81 o
  -2   3   4      122.51      127.24      1.74 o
  -1   3   4       23.52       26.21      0.88 o
   0   3   4      612.21      615.28      8.17 o
   1   3   4       72.07       74.59      1.03 o
   2   3   4      103.81      104.11      1.43 o
   3   3   4      103.33      102.51      1.06 o
   4   3   4       11.43        8.94      0.16 o
   5   3   4      280.51      285.34      3.03 o
   6   3   4      125.06      120.36      1.28 o
   7   3   4       23.93       24.36      0.49 o
   8   3   4       20.50       18.55      0.47 o
   9   3   4       11.61       11.87      0.38 o
  -5   4   4       34.33       34.04      1.25 o
  -4   4   4        5.86        6.74      0.42 o
  -3   4   4        7.52        7.60      0.37 o
  -2   4   4      122.43      116.42      3.21 o
  -1   4   4        1.05        0.25      0.18 o
   0   4   4      642.26      627.54      7.54 o
   1   4   4       62.82       48.66      0.62 o
   2   4   4       29.48       24.40      0.38 o
   3   4   4       79.52      103.20      0.99 o
   4   4   4       45.77       49.46      0.56 o
   5   4   4        5.33        7.22      0.16 o
   6   4   4      300.92      293.08      2.93 o
   7   4   4       74.43       73.78      1.10 o
   8   4   4       38.02       38.71      0.69 o
   9   4   4       15.02       14.56      0.43 o
  -4   5   4       34.12       38.76      1.31 o
  -3   5   4       14.52       17.13      0.65 o
  -2   5   4       47.09       46.62      0.95 o
  -1   5   4       20.78       22.77      0.84 o
   0   5   4      115.53      113.07      1.54 o
   1   5   4       89.01       89.32      1.01 o
   2   5   4       10.91        8.29      0.13 o
   3   5   4        2.25        1.97      0.07 o
   4   5   4        0.15        0.08      0.04 o
   5   5   4       21.08       25.57      0.35 o
   6   5   4       57.63       52.55      0.63 o
   7   5   4       19.35       18.22      0.41 o
   8   5   4        0.54        0.98      0.15 o
   9   5   4        1.61        1.59      0.27 o
  -4   6   4       12.66       15.07      0.70 o
  -3   6   4       11.77       12.87      0.56 o
  -2   6   4       33.57       37.26      1.15 o
  -1   6   4       22.22       22.48      0.45 o
   0   6   4      123.21      132.17      2.16 o
   1   6   4       78.75       76.06      0.98 o
   2   6   4       27.74       25.47      0.29 o
   3   6   4       58.35       64.41      0.63 o
   4   6   4       54.20       58.51      0.57 o
   5   6   4       45.52       43.76      0.49 o
   6   6   4      135.53      131.32      1.47 o
   7   6   4       83.20       84.46      1.61 o
   8   6   4        4.47        5.01      0.24 o
   9   6   4        8.13        8.75      0.35 o
  -3   7   4        0.03        0.10      0.20 o
  -2   7   4       15.16       16.72      0.42 o
  -1   7   4        0.49        0.33      0.08 o
   0   7   4        6.97        7.66      0.19 o
   1   7   4       18.97       24.71      0.59 o
   2   7   4      162.94      157.60      2.82 o
   3   7   4       16.73       12.44      0.22 o
   4   7   4      110.35      115.91      1.32 o
   5   7   4        7.96        6.27      0.16 o
   6   7   4       73.56       74.63      1.10 o
   7   7   4       42.64       39.52      0.77 o
   8   7   4        0.33        0.47      0.15 o
  -2   8   4        4.50        5.26      0.45 o
  -1   8   4       97.58      103.87      3.05 o
   0   8   4       20.25       18.33      0.77 o
   1   8   4      101.16      106.13      2.34 o
   2   8   4        6.95        7.10      0.34 o
   3   8   4       30.01       28.07      0.57 o
   4   8   4        8.06        9.39      0.23 o
   5   8   4       76.42       76.52      1.13 o
   6   8   4       14.43       14.83      0.35 o
   7   8   4       52.89       50.42      0.94 o
   8   8   4        1.36        1.36      0.21 o
   0   9   4       26.57       23.66      1.00 o
   1   9   4       23.63       24.37      1.04 o
   2   9   4       97.01       93.77      2.92 o
   3   9   4        1.44        1.43      0.21 o
   4   9   4       22.41       22.73      0.71 o
   5   9   4        6.19        5.99      0.59 o
   6   9   4        0.14       -0.11      0.11 o
   7   9   4        9.61        9.94      0.39 o
   1  10   4       12.03       13.17      0.78 o
   2  10   4       37.30       39.97      1.56 o
   3  10   4        1.08        0.80      0.32 o
   4  10   4       13.54       14.87      0.88 o
   5  10   4        1.91        1.99      0.43 o
   6  10   4        1.93        1.95      0.47 o
  -3  -6   5       23.26       24.25      0.58 o
  -2  -6   5        0.16        0.19      0.21 o
  -1  -6   5       16.77       16.72      0.51 o
   0  -6   5       26.57       26.39      1.22 o
   1  -6   5        1.28        1.38      0.24 o
   2  -6   5       49.30       51.52      1.28 o
  -4  -5   5        9.51        9.79      0.34 o
  -3  -5   5       23.33       23.31      0.54 o
  -2  -5   5        0.03       -0.10      0.11 o
  -1  -5   5       14.13       14.28      0.44 o
   0  -5   5       22.13       20.28      0.54 o
   1  -5   5        2.29        2.42      0.21 o
   2  -5   5       20.91       19.73      0.65 o
   3  -5   5       10.89       11.63      0.36 o
  -5  -4   5        4.19        5.45      0.63 o
  -4  -4   5        0.03       -0.11      0.11 o
  -3  -4   5        8.26        8.85      0.24 o
  -2  -4   5       46.05       47.57      0.69 o
  -1  -4   5        0.32        0.54      0.10 o
   0  -4   5      142.56      145.27      2.44 o
   1  -4   5       40.30       38.12      0.80 o
   2  -4   5       35.44       36.63      0.79 o
   3  -4   5       38.35       37.22      1.22 o
   4  -4   5        3.55        3.69      0.22 o
   5  -4   5       33.20       34.90      0.68 o
  -5  -3   5       71.14       67.83      2.41 o
  -4  -3   5       24.35       25.79      1.22 o
  -3  -3   5      207.48      209.91      2.72 o
  -2  -3   5      214.01      216.07      2.17 o
  -1  -3   5      240.17      238.76      2.39 o
   0  -3   5      555.76      555.43      5.07 o
   1  -3   5       14.99       13.96      0.29 o
   2  -3   5      159.18      155.69      2.18 o
   3  -3   5        0.44        0.29      0.13 o
   4  -3   5       32.22       29.95      0.62 o
   5  -3   5       14.02       14.05      0.39 o
   6  -3   5        9.24       10.01      0.35 o
  -6  -2   5        0.14       -0.32      0.32 o
  -5  -2   5       12.98       13.33      0.84 o
  -4  -2   5       46.36       46.06      1.82 o
  -3  -2   5      208.18      210.62      2.52 o
  -2  -2   5      254.23      248.98      2.15 o
  -1  -2   5      491.84      470.58      4.29 o
   0  -2   5      746.67      726.86      6.12 o
   1  -2   5      765.29      765.86      8.11 o
   2  -2   5      121.61      118.22      1.54 o
   3  -2   5       99.59      105.43      1.35 o
   4  -2   5        6.86        6.01      0.28 o
   5  -2   5       23.12       22.91      0.52 o
   6  -2   5       39.04       41.58      0.79 o
  -6  -1   5        8.93        7.78      0.67 o
  -5  -1   5      111.80      106.71      3.33 o
  -4  -1   5        0.01       -0.20      0.25 o
  -3  -1   5       96.80       98.19      1.27 o
  -2  -1   5        0.17        0.09      0.06 o
  -1  -1   5       52.06       51.16      0.49 o
   0  -1   5       50.13       47.25      0.53 o
   1  -1   5      176.80      192.14      1.91 o
   2  -1   5       17.16       17.37      0.29 o
   3  -1   5       30.37       31.04      0.44 o
   4  -1   5        0.02       -0.08      0.09 o
   5  -1   5       26.37       25.47      0.49 o
   6  -1   5       33.02       32.86      0.66 o
   7  -1   5        8.45        9.49      0.35 o
  -6   0   5        3.17        3.68      0.47 o
  -5   0   5       10.06        9.67      0.65 o
  -4   0   5       62.97       65.06      2.77 o
  -3   0   5       17.42       17.63      0.35 o
  -2   0   5       32.10       33.79      0.40 o
  -1   0   5       28.05       24.10      0.31 o
   0   0   5      119.81      108.78      0.96 o
   1   0   5      220.88      225.31      2.21 o
   2   0   5       88.41       87.21      0.91 o
   3   0   5       24.08       25.84      0.37 o
   4   0   5       14.64       13.11      0.25 o
   5   0   5       29.56       29.34      0.53 o
   6   0   5       42.61       39.67      0.68 o
   7   0   5       82.57       81.80      1.36 o
  -6   1   5        1.71        2.54      0.40 o
  -5   1   5        8.60        7.88      0.54 o
  -4   1   5       75.12       78.68      1.92 o
  -3   1   5       22.65       24.38      0.50 o
  -2   1   5       20.70       23.70      0.37 o
  -1   1   5       24.20       23.86      0.31 o
   0   1   5       30.29       28.88      0.32 o
   1   1   5      386.64      419.74      3.81 o
   2   1   5      419.15      413.60      4.39 o
   3   1   5       49.06       56.44      0.62 o
   4   1   5      101.09       94.11      1.10 o
   5   1   5       42.31       43.21      0.58 o
   6   1   5       49.46       49.54      0.79 o
   7   1   5        0.44        0.63      0.15 o
   8   1   5        1.29        0.88      0.15 o
  -5   2   5        0.45        0.53      0.24 o
  -4   2   5       10.31       10.38      0.55 o
  -3   2   5      101.34      102.16      2.52 o
  -2   2   5       51.34       48.57      0.68 o
  -1   2   5      119.53      117.68      1.63 o
   0   2   5       51.40       54.40      0.80 o
   1   2   5      158.35      154.45      1.55 o
   2   2   5      670.26      705.04      6.35 o
   3   2   5      264.30      281.88      2.74 o
   4   2   5      306.22      300.61      3.24 o
   5   2   5      204.44      201.74      2.19 o
   6   2   5      152.06      144.07      1.94 o
   7   2   5       97.16       96.27      1.60 o
   8   2   5        6.51        6.07      0.28 o
  -5   3   5        0.23        0.93      0.28 o
  -4   3   5        2.24        2.34      0.28 o
  -3   3   5       93.96       93.97      1.88 o
  -2   3   5       62.62       58.83      0.85 o
  -1   3   5       52.36       52.12      0.86 o
   0   3   5      118.18      114.28      1.81 o
   1   3   5       66.56       68.82      0.77 o
   2   3   5      558.23      527.66      5.30 o
   3   3   5      182.09      193.28      1.79 o
   4   3   5      123.72      110.91      1.26 o
   5   3   5      157.05      158.57      1.75 o
   6   3   5       10.31        8.88      0.24 o
   7   3   5       55.36       55.59      0.89 o
   8   3   5        0.86        0.59      0.15 o
  -5   4   5       14.91       14.34      0.72 o
  -4   4   5       39.96       44.85      1.44 o
  -3   4   5        1.36        1.83      0.20 o
  -2   4   5       11.05        8.01      0.49 o
  -1   4   5        2.23        1.16      0.24 o
   0   4   5       43.04       42.64      0.62 o
   1   4   5       32.63       34.52      0.46 o
   2   4   5      152.49      152.53      1.50 o
   3   4   5       58.42       66.85      0.74 o
   4   4   5       10.73       10.26      0.18 o
   5   4   5      132.49      127.86      1.33 o
   6   4   5        0.85        1.51      0.11 o
   7   4   5       45.83       43.89      0.74 o
   8   4   5        2.20        2.40      0.18 o
   9   4   5        7.47        7.80      0.33 o
  -4   5   5       12.44       14.08      0.64 o
  -3   5   5      216.16      239.33      6.47 o
  -2   5   5        0.05       -0.24      0.24 o
  -1   5   5       74.12       74.05      2.17 o
   0   5   5        0.53        0.65      0.11 o
   1   5   5       18.47       17.10      0.25 o
   2   5   5       34.99       35.35      0.51 o
   3   5   5      277.17      286.70      2.96 o
   4   5   5        6.27        6.48      0.13 o
   5   5   5      170.92      167.22      1.70 o
   6   5   5       19.58       19.91      0.37 o
   7   5   5        3.95        4.08      0.21 o
   8   5   5       13.61       13.53      0.54 o
   9   5   5        2.13        1.26      0.19 o
  -3   6   5       16.61       19.93      0.70 o
  -1   6   5       23.44       25.91      0.67 o
   0   6   5       62.54       58.67      0.99 o
   1   6   5        4.73        6.88      0.26 o
   2   6   5        0.75        1.37      0.08 o
   3   6   5       20.32       19.52      0.26 o
   4   6   5       41.59       42.91      0.51 o
   5   6   5       58.86       57.46      0.61 o
   6   6   5       76.03       76.31      1.01 o
   7   6   5        0.48        0.19      0.18 o
   8   6   5        5.23        5.79      0.25 o
  -2   7   5        4.11        6.03      0.34 o
  -1   7   5        0.87        0.81      0.16 o
   0   7   5        0.02        0.14      0.07 o
   1   7   5       94.41       88.33      2.47 o
   2   7   5       62.25       49.78      0.90 o
   3   7   5      173.49      164.98      1.87 o
   4   7   5       68.17       59.68      0.82 o
   5   7   5      113.43      108.41      1.26 o
   6   7   5       78.93       77.86      1.00 o
   7   7   5        0.02       -0.06      0.16 o
   8   7   5        4.51        5.03      0.27 o
  -1   8   5        3.87        2.72      0.29 o
   0   8   5       29.67       31.53      0.80 o
   1   8   5        0.71        0.26      0.14 o
   2   8   5       18.25       16.21      0.41 o
   3   8   5       17.26       11.63      0.43 o
   4   8   5       95.75       91.74      1.56 o
   5   8   5        3.91        3.01      0.19 o
   6   8   5      135.61      135.22      1.79 o
   7   8   5       21.41       21.64      0.51 o
   8   8   5       13.85       14.64      0.44 o
   0   9   5        3.72        3.21      0.36 o
   1   9   5      115.44      115.68      3.42 o
   2   9   5       10.02       10.92      0.47 o
   3   9   5       56.99       56.77      1.55 o
   4   9   5        4.21        4.53      0.30 o
   5   9   5        9.53        9.00      0.42 o
   6   9   5        7.95        6.78      0.66 o
   7   9   5       20.02       20.22      0.48 o
   2  10   5       26.17       25.38      1.13 o
   3  10   5        0.53        0.34      0.19 o
   4  10   5       13.34       13.71      0.52 o
   5  10   5        0.80        1.43      0.38 o
   6  10   5        3.83        2.02      0.46 o
  -3  -5   6       29.56       34.13      0.73 o
  -2  -5   6       10.77       12.13      0.42 o
  -1  -5   6       28.30       32.39      0.88 o
   0  -5   6        0.33        0.54      0.17 o
   1  -5   6       28.59       30.86      1.75 o
   2  -5   6       39.08       38.94      1.04 o
  -4  -4   6        8.31        8.29      0.73 o
  -3  -4   6       15.89       14.91      0.36 o
  -2  -4   6        0.19        0.01      0.10 o
  -1  -4   6       49.07       48.22      0.89 o
   0  -4   6        5.19        4.90      0.28 o
   1  -4   6       56.96       56.79      1.53 o
   2  -4   6       63.08       57.97      1.14 o
   3  -4   6        0.81        0.79      0.21 o
   4  -4   6       32.95       30.06      0.66 o
  -4  -3   6        3.72        3.84      0.52 o
  -3  -3   6       46.77       49.41      1.22 o
  -2  -3   6       11.98       11.31      0.26 o
  -1  -3   6       17.47       17.97      0.34 o
   0  -3   6       17.37       17.56      0.35 o
   1  -3   6        1.04        1.05      0.13 o
   2  -3   6       21.14       21.25      0.56 o
   3  -3   6      120.04      117.28      2.35 o
   4  -3   6        0.85        1.01      0.23 o
   5  -3   6      125.03      130.55      2.07 o
  -5  -2   6        5.18        5.42      0.61 o
  -4  -2   6       13.39       12.24      0.81 o
  -3  -2   6      156.74      151.39      4.55 o
  -2  -2   6       28.97       27.19      0.41 o
  -1  -2   6      417.29      415.99      4.34 o
   0  -2   6      114.83      117.79      1.24 o
   1  -2   6      538.44      545.65      6.34 o
   2  -2   6      111.79      112.17      1.44 o
   3  -2   6      170.11      168.75      2.70 o
   4  -2   6        9.06        9.25      0.36 o
   5  -2   6       13.04       12.39      0.38 o
   6  -2   6        5.71        5.40      0.28 o
  -5  -1   6       18.88       19.30      1.02 o
  -4  -1   6        3.83        3.70      0.48 o
  -3  -1   6       56.67       59.17      1.32 o
  -2  -1   6      124.99      119.72      1.92 o
  -1  -1   6        0.83        0.77      0.12 o
   0  -1   6      288.64      290.94      2.63 o
   1  -1   6       94.35       91.43      1.08 o
   2  -1   6      245.71      240.36      2.64 o
   3  -1   6      157.71      164.93      1.86 o
   4  -1   6       50.03       46.76      0.92 o
   5  -1   6       93.56       98.67      2.46 o
   6  -1   6        4.51        5.17      0.26 o
   7  -1   6        0.88        0.67      0.17 o
  -5   0   6        8.89        8.87      0.65 o
  -4   0   6        6.11        6.25      0.53 o
  -3   0   6       59.16       60.44      1.32 o
  -2   0   6       83.74       78.09      1.03 o
  -1   0   6       59.49       59.23      0.72 o
   0   0   6      124.27      123.39      1.75 o
   1   0   6        0.15        0.16      0.08 o
   2   0   6        5.57        5.32      0.15 o
   3   0   6       19.31       17.54      0.30 o
   4   0   6        3.57        4.52      0.16 o
   5   0   6       62.97       59.85      0.93 o
   6   0   6       51.10       52.85      0.87 o
   7   0   6        0.62        0.35      0.22 o
  -5   1   6        1.22        1.73      0.33 o
  -4   1   6        4.45        4.13      0.29 o
  -3   1   6        7.90        8.83      0.29 o
  -2   1   6       36.94       36.13      0.82 o
  -1   1   6        0.86        0.59      0.06 o
   0   1   6       24.48       24.95      0.30 o
   1   1   6       92.36       98.84      1.53 o
   2   1   6       93.28       97.60      1.00 o
   3   1   6       40.94       37.23      0.45 o
   4   1   6       65.90       74.36      0.90 o
   5   1   6       22.71       19.67      0.40 o
   6   1   6      101.62      104.00      1.48 o
   7   1   6       31.66       30.97      1.30 o
   8   1   6        2.61        2.45      0.21 o
  -5   2   6       12.79       15.11      0.77 o
  -4   2   6       10.52       11.03      0.60 o
  -3   2   6        0.05       -0.13      0.13 o
  -2   2   6       57.40       57.04      1.38 o
  -1   2   6       20.91       20.95      0.44 o
   0   2   6      130.28      135.21      1.75 o
   1   2   6      192.04      186.21      2.38 o
   2   2   6       34.29       36.76      0.49 o
   3   2   6       21.68       19.09      0.26 o
   4   2   6       53.74       54.09      0.78 o
   5   2   6       54.60       49.95      0.60 o
   6   2   6       97.40       97.08      1.39 o
   7   2   6        1.68        2.28      0.18 o
   8   2   6        0.26       -0.01      0.13 o
  -4   3   6       34.09       34.97      1.22 o
  -3   3   6        3.21        2.33      0.20 o
  -2   3   6       39.89       39.14      0.89 o
  -1   3   6       24.69       23.58      0.98 o
   0   3   6       27.34       30.68      0.50 o
   1   3   6      350.99      358.26      4.16 o
   2   3   6      152.20      152.87      1.63 o
   3   3   6       62.70       56.28      0.74 o
   4   3   6       58.60       61.51      0.75 o
   5   3   6       42.95       37.85      0.47 o
   6   3   6       85.37       87.23      1.14 o
   7   3   6       16.59       16.37      0.40 o
   8   3   6        0.03       -0.11      0.11 o
  -4   4   6        0.63        0.47      0.22 o
  -3   4   6       64.76       61.36      1.31 o
  -2   4   6       30.01       28.38      0.68 o
  -1   4   6      226.47      223.46      3.46 o
   0   4   6       96.09       91.02      1.61 o
   1   4   6      744.62      737.64      8.62 o
   2   4   6      713.71      691.81      6.91 o
   3   4   6      138.63      134.14      1.53 o
   4   4   6      261.00      267.30      2.46 o
   5   4   6       39.46       38.35      0.48 o
   6   4   6      127.52      129.73      1.61 o
   7   4   6       13.81       14.77      0.52 o
   8   4   6        0.74        0.40      0.13 o
  -2   5   6       14.28       16.17      0.78 o
  -1   5   6      112.50      109.24      3.10 o
   0   5   6        1.44        0.73      0.29 o
   1   5   6       47.07       43.48      0.66 o
   2   5   6      465.37      449.26      6.46 o
   3   5   6      104.53      103.16      1.18 o
   4   5   6      182.94      181.19      2.25 o
   5   5   6        1.19        1.40      0.09 o
   6   5   6       54.22       54.15      0.76 o
   7   5   6        9.02        9.22      0.29 o
   8   5   6        5.40        4.58      0.24 o
  -2   6   6        2.12        2.19      0.39 o
  -1   6   6      110.21      113.59      3.24 o
   0   6   6        7.90        8.94      0.31 o
   1   6   6      110.64      111.35      1.76 o
   2   6   6       40.20       36.70      0.67 o
   3   6   6       30.56       27.44      0.37 o
   4   6   6        2.73        2.24      0.12 o
   5   6   6       37.02       37.89      0.46 o
   6   6   6        0.67        0.16      0.09 o
   7   6   6       32.65       33.76      0.68 o
   8   6   6       15.17       16.42      0.45 o
  -1   7   6        0.04       -0.21      0.22 o
   0   7   6       21.30       20.37      0.55 o
   1   7   6        1.50        0.96      0.10 o
   2   7   6      153.42      151.14      3.40 o
   3   7   6       68.48       63.90      1.14 o
   4   7   6       39.50       36.30      1.21 o
   5   7   6       12.39       11.32      0.26 o
   6   7   6        1.53        1.21      0.11 o
   7   7   6        0.54        0.39      0.13 o
   8   7   6        6.42        5.71      0.28 o
  -1   8   6        0.17       -0.08      0.13 o
   0   8   6       12.32       13.01      0.44 o
   1   8   6        4.53        3.76      0.25 o
   2   8   6        8.47        8.84      0.38 o
   3   8   6      110.96      102.23      2.12 o
   4   8   6       26.66       25.10      0.72 o
   5   8   6      120.57      114.11      2.14 o
   6   8   6       50.41       54.06      1.29 o
   7   8   6       49.19       48.42      0.76 o
   8   8   6       24.76       26.80      0.63 o
   0   9   6        6.94        8.81      0.51 o
   1   9   6       16.95       19.51      0.61 o
   2   9   6       15.81       19.01      0.61 o
   3   9   6       23.41       27.16      0.77 o
   4   9   6        1.15        0.54      0.18 o
   5   9   6        0.01        0.10      0.18 o
   6   9   6       35.50       36.98      1.48 o
   7   9   6       11.00        9.57      0.83 o
   3  10   6       26.78       27.70      0.81 o
   4  10   6        8.78        8.62      0.43 o
   5  10   6        7.39        7.61      0.41 o
  -2  -4   7       20.22       21.71      0.53 o
  -1  -4   7       21.35       24.05      0.57 o
   0  -4   7       13.19       15.29      0.55 o
   1  -4   7       49.23       50.03      1.21 o
   2  -4   7       18.17       17.25      0.53 o
  -3  -3   7        0.00        0.06      0.19 o
  -2  -3   7       17.78       17.06      0.40 o
  -1  -3   7        7.11        6.93      0.24 o
   0  -3   7       11.43       11.03      0.36 o
   1  -3   7       70.81       67.99      1.48 o
   2  -3   7       39.91       43.20      0.91 o
   3  -3   7       12.51       12.56      0.45 o
   4  -3   7       49.88       53.04      1.30 o
  -4  -2   7       19.26       21.49      1.15 o
  -3  -2   7       25.23       23.42      1.18 o
  -2  -2   7        0.31        0.28      0.19 o
  -1  -2   7       47.42       48.67      0.68 o
   0  -2   7        5.35        6.20      0.21 o
   1  -2   7       59.14       59.53      0.85 o
   2  -2   7      114.30      118.97      2.52 o
   3  -2   7       29.79       32.45      0.73 o
   4  -2   7       32.58       35.93      1.37 o
   5  -2   7       71.64       74.08      1.76 o
  -4  -1   7       55.44       55.87      2.06 o
  -3  -1   7       25.66       24.27      1.15 o
  -2  -1   7       35.27       35.36      0.71 o
  -1  -1   7       23.40       22.12      0.40 o
   0  -1   7       12.88       12.25      0.23 o
   1  -1   7       92.51       86.78      1.04 o
   2  -1   7       61.86       61.72      0.86 o
   3  -1   7        9.88        7.79      0.27 o
   4  -1   7        9.03        9.26      0.36 o
   5  -1   7       11.36       10.45      0.51 o
   6  -1   7        0.17       -0.07      0.16 o
  -4   0   7       24.82       25.37      1.17 o
  -3   0   7      118.39      115.63      2.37 o
  -2   0   7        3.46        3.75      0.86 o
  -1   0   7      117.60      117.14      1.88 o
   0   0   7        1.55        0.59      0.10 o
   1   0   7       84.12       77.38      0.81 o
   2   0   7       66.44       68.54      0.84 o
   3   0   7       27.54       32.67      0.52 o
   4   0   7       14.02       14.75      0.38 o
   5   0   7       29.52       32.96      0.74 o
   6   0   7        1.63        1.45      0.17 o
   7   0   7       11.87       12.57      0.41 o
  -4   1   7        0.31        0.49      0.27 o
  -3   1   7      101.73      102.08      2.12 o
  -2   1   7       41.37       39.18      0.95 o
  -1   1   7       63.88       62.34      1.29 o
   0   1   7       45.75       38.30      0.56 o
   1   1   7       28.58       26.23      0.45 o
   2   1   7      121.62      111.00      1.22 o
   3   1   7       47.87       51.87      0.66 o
   4   1   7       10.75        9.62      0.24 o
   5   1   7       36.47       40.96      0.71 o
   6   1   7        1.80        1.75      0.16 o
   7   1   7        9.47        9.92      0.35 o
  -4   2   7        4.50        4.80      0.33 o
  -3   2   7        1.89        1.49      0.20 o
  -2   2   7       32.41       30.33      0.62 o
  -1   2   7        3.65        2.40      0.28 o
   0   2   7       60.98       58.62      0.90 o
   1   2   7        6.14        4.79      0.14 o
   2   2   7       50.54       44.51      0.68 o
   3   2   7       79.37       86.26      0.91 o
   4   2   7        8.69       11.08      0.23 o
   5   2   7       46.20       45.82      0.68 o
   6   2   7       44.65       49.16      0.82 o
   7   2   7        0.59        0.49      0.14 o
   8   2   7       19.21       20.50      0.61 o
  -4   3   7        0.52        0.16      0.22 o
  -3   3   7       29.48       29.33      0.76 o
  -2   3   7       14.56       15.08      0.53 o
  -1   3   7        6.32        5.82      0.29 o
   0   3   7       17.03       18.11      0.61 o
   1   3   7      125.53      119.68      1.80 o
   2   3   7       13.81       12.81      0.26 o
   3   3   7      170.92      173.00      3.02 o
   4   3   7       11.67       14.07      0.25 o
   5   3   7       38.65       40.29      0.74 o
   6   3   7       81.38       85.55      1.25 o
   7   3   7        6.62        6.63      0.45 o
   8   3   7       30.84       31.43      0.63 o
  -3   4   7        4.63        4.49      0.36 o
  -2   4   7       48.63       47.61      1.07 o
  -1   4   7       13.02       11.56      0.54 o
   0   4   7      135.45      134.42      2.65 o
   1   4   7       90.53       82.74      1.36 o
   2   4   7      152.18      150.04      1.68 o
   3   4   7       51.73       49.91      0.69 o
   4   4   7       91.53       89.45      1.35 o
   5   4   7        2.69        2.33      0.12 o
   6   4   7        5.58        6.31      0.23 o
   7   4   7       42.77       44.67      0.85 o
   8   4   7        8.49        8.14      0.34 o
  -3   5   7        0.00       -0.04      0.14 o
  -2   5   7       11.32       12.34      0.39 o
  -1   5   7       75.93       68.72      1.44 o
   0   5   7        2.89        2.53      0.23 o
   1   5   7      576.57      541.90      8.10 o
   2   5   7      105.15       98.01      1.59 o
   3   5   7      723.43      707.88      7.63 o
   4   5   7       61.10       63.25      0.98 o
   5   5   7      358.53      367.69      3.53 o
   6   5   7       53.07       56.43      0.96 o
   7   5   7        7.95        7.27      0.50 o
   8   5   7        0.13       -0.14      0.14 o
  -2   6   7       11.08       12.32      0.70 o
  -1   6   7        7.48        9.17      0.62 o
   0   6   7       13.05       14.87      0.45 o
   1   6   7       15.21       14.85      0.34 o
   2   6   7       19.87       18.35      0.42 o
   3   6   7       15.05       12.88      0.35 o
   4   6   7       33.35       32.45      0.73 o
   5   6   7       17.15       17.89      0.35 o
   6   6   7       59.21       58.79      0.88 o
   7   6   7       55.80       56.08      1.00 o
   8   6   7        0.51       -0.09      0.15 o
  -1   7   7       15.75       14.63      0.79 o
   0   7   7        3.85        3.53      0.22 o
   1   7   7       91.55       87.40      1.43 o
   2   7   7       59.50       54.23      0.95 o
   3   7   7       12.43       12.88      0.45 o
   4   7   7        7.58        7.47      0.25 o
   5   7   7        0.06       -0.10      0.10 o
   6   7   7        2.60        2.95      0.26 o
   7   7   7       39.12       40.14      0.66 o
   8   7   7       11.96       11.74      0.39 o
   0   8   7        0.18        0.02      0.33 o
   1   8   7       28.61       27.84      0.74 o
   2   8   7       16.88       18.33      0.58 o
   3   8   7        6.66        6.82      0.36 o
   4   8   7        1.28        1.88      0.22 o
   5   8   7       18.84       20.44      0.65 o
   6   8   7        6.94        7.29      0.41 o
   7   8   7       30.90       34.94      0.97 o
   1   9   7        5.44        5.94      0.34 o
   2   9   7       74.76       71.50      1.59 o
   3   9   7        9.02        8.23      0.41 o
   4   9   7        7.10        6.24      0.37 o
   5   9   7       18.68       18.60      0.64 o
   6   9   7        0.26        0.10      0.20 o
  -1  -3   8        6.27        5.63      0.24 o
   0  -3   8       14.55       14.17      0.63 o
   1  -3   8       62.45       62.16      1.40 o
   2  -3   8        0.17        0.34      0.24 o
  -2  -2   8        1.56        0.87      0.23 o
  -1  -2   8        4.31        4.25      0.33 o
   0  -2   8        5.40        4.59      0.19 o
   1  -2   8       62.92       64.02      1.72 o
   2  -2   8        0.40        1.17      0.33 o
   3  -2   8       57.45       57.73      1.69 o
   4  -2   8        3.51        5.08      0.37 o
  -3  -1   8       12.33       12.85      0.53 o
  -2  -1   8       34.26       36.89      0.99 o
  -1  -1   8        2.39        2.07      0.20 o
   0  -1   8        4.06        4.15      0.31 o
   1  -1   8       99.82      101.00      1.60 o
   2  -1   8       49.87       53.25      0.97 o
   3  -1   8       61.10       62.95      2.86 o
   4  -1   8       47.58       56.71      1.32 o
   5  -1   8       11.49       12.39      0.52 o
  -3   0   8        6.85        8.23      0.68 o
  -2   0   8       30.00       30.67      0.66 o
  -1   0   8       15.47       15.92      0.49 o
   0   0   8       15.70       15.48      0.36 o
   1   0   8       40.40       39.74      0.80 o
   2   0   8       39.44       40.90      0.67 o
   3   0   8        0.18       -0.14      0.14 o
   4   0   8       33.96       34.28      0.88 o
   5   0   8        0.53        0.31      0.21 o
   6   0   8       31.73       32.99      0.73 o
  -3   1   8        4.85        6.18      0.57 o
  -2   1   8       36.97       34.92      0.91 o
  -1   1   8       17.32       17.23      0.44 o
   0   1   8       58.25       50.94      1.35 o
   1   1   8       61.36       58.56      2.37 o
   2   1   8        0.08        1.23      0.21 o
   3   1   8        3.90        4.45      0.18 o
   4   1   8        3.85        2.62      0.16 o
   5   1   8        9.48        9.60      0.42 o
   6   1   8        0.10       -0.03      0.15 o
  -3   2   8       32.08       30.89      1.62 o
  -2   2   8        6.15        5.40      0.61 o
  -1   2   8       96.29       88.71      1.49 o
   0   2   8       15.98       13.64      0.37 o
   1   2   8      212.40      193.36      3.03 o
   2   2   8       92.30       88.90      1.32 o
   3   2   8        1.76        1.12      0.12 o
   4   2   8        1.86        2.09      0.13 o
   5   2   8        4.86        5.03      0.23 o
   6   2   8        0.59        0.33      0.14 o
   7   2   8       36.94       38.48      0.80 o
  -3   3   8        3.56        4.90      0.32 o
  -2   3   8        1.10        0.99      0.19 o
  -1   3   8        0.42        0.22      0.21 o
   0   3   8       18.19       16.38      0.40 o
   1   3   8        2.35        3.06      0.18 o
   2   3   8      152.54      146.08      1.86 o
   3   3   8       39.94       39.56      0.75 o
   4   3   8        4.57        3.62      0.15 o
   5   3   8       19.26       19.98      0.40 o
   6   3   8        0.71        1.13      0.19 o
   7   3   8       36.67       38.04      1.21 o
  -2   4   8       20.94       21.51      0.82 o
  -1   4   8        5.41        5.83      0.32 o
   0   4   8       50.04       47.45      0.85 o
   1   4   8        4.71        4.89      0.21 o
   2   4   8      113.85      111.31      1.98 o
   3   4   8       64.63       63.29      1.14 o
   4   4   8        5.50        6.42      0.19 o
   5   4   8       38.99       37.91      0.61 o
   6   4   8       62.04       68.35      1.03 o
   7   4   8       28.18       27.97      0.63 o
  -2   5   8        7.64        9.23      0.37 o
  -1   5   8        0.80        1.55      0.19 o
   0   5   8       13.86       13.17      0.41 o
   1   5   8        0.35        0.28      0.11 o
   2   5   8       84.77       83.78      1.41 o
   3   5   8       33.52       33.10      0.55 o
   4   5   8       15.34       14.85      0.30 o
   5   5   8        0.63        0.95      0.19 o
   6   5   8        1.77        1.63      0.15 o
   7   5   8       15.76       16.32      0.44 o
   8   5   8        0.08       -0.09      0.16 o
  -1   6   8        0.02       -0.03      0.24 o
   0   6   8       94.99       91.74      1.49 o
   1   6   8        0.13       -0.03      0.09 o
   2   6   8       57.72       58.65      1.04 o
   3   6   8       49.96       44.36      0.84 o
   4   6   8        8.87        8.35      0.24 o
   5   6   8       55.41       54.43      1.80 o
   6   6   8       33.78       34.41      1.48 o
   7   6   8       23.03       20.92      0.49 o
   0   7   8       24.05       25.41      0.85 o
   1   7   8       52.43       53.67      0.95 o
   2   7   8       26.33       28.38      0.58 o
   3   7   8       47.49       50.09      0.93 o
   4   7   8        0.34        0.37      0.22 o
   5   7   8        2.06        2.57      0.19 o
   6   7   8       16.22       17.47      0.61 o
   7   7   8        7.22        7.02      0.60 o
   1   8   8       16.14       14.63      0.36 o
   2   8   8        6.40        7.22      0.26 o
   3   8   8        5.69        5.39      0.34 o
   4   8   8       44.05       44.73      1.12 o
   5   8   8        0.23        0.33      0.18 o
   6   8   8       50.56       51.55      1.29 o
   7   8   8        9.03       10.23      0.50 o
   2   9   8        8.26        8.07      0.41 o
   3   9   8        3.65        3.24      0.29 o
   4   9   8       11.90       14.32      0.60 o
   5   9   8        0.31        0.29      0.20 o
  -1  -1   9        6.57        7.62      0.43 o
   0  -1   9        1.23        0.72      0.17 o
   1  -1   9       38.48       43.93      1.15 o
   2  -1   9        7.84        7.90      0.33 o
   3  -1   9       88.76       92.05      1.92 o
  -1   0   9        5.80        7.23      0.32 o
   0   0   9       41.82       43.77      1.17 o
   1   0   9        1.19        1.24      0.28 o
   2   0   9       15.36       15.83      0.42 o
   3   0   9       38.42       38.46      0.76 o
   4   0   9        4.12        4.12      0.31 o
   5   0   9       30.06       30.26      0.86 o
  -2   1   9       36.51       39.07      0.81 o
  -1   1   9       12.05       11.81      0.38 o
   0   1   9       31.94       35.22      0.87 o
   1   1   9       34.42       34.63      0.73 o
   2   1   9        0.10        0.28      0.20 o
   3   1   9       23.25       25.32      0.52 o
   4   1   9       45.37       43.37      0.96 o
   5   1   9        2.09        2.58      0.25 o
  -2   2   9       11.50       10.50      0.56 o
  -1   2   9        7.49        8.61      0.31 o
   0   2   9       23.09       19.51      0.49 o
   1   2   9       14.96       17.91      0.46 o
   2   2   9        5.71        4.01      0.28 o
   3   2   9        1.18        0.71      0.18 o
   4   2   9        0.41        0.86      0.12 o
   5   2   9       19.02       19.20      0.48 o
   6   2   9       12.58       14.62      0.76 o
  -1   3   9       10.43        7.99      0.28 o
   0   3   9        0.75        0.91      0.14 o
   1   3   9       50.47       46.36      0.89 o
   2   3   9       32.79       30.40      0.65 o
   3   3   9        8.69        7.25      0.35 o
   4   3   9       29.78       29.56      0.82 o
   5   3   9        0.83        1.56      0.26 o
   6   3   9       31.43       33.81      1.69 o
  -1   4   9       13.90       14.20      0.37 o
   0   4   9        0.65        0.17      0.11 o
   1   4   9       16.51       16.99      0.42 o
   2   4   9       23.63       24.56      0.56 o
   3   4   9       13.39       12.97      0.37 o
   4   4   9       13.42       13.63      0.39 o
   5   4   9       23.48       26.51      0.78 o
   6   4   9       20.94       21.03      0.43 o
   7   4   9       44.02       50.36      1.14 o
  -1   5   9        9.54        9.04      0.39 o
   0   5   9        0.15        0.03      0.10 o
   1   5   9        8.76        7.75      0.27 o
   2   5   9       65.77       60.25      1.09 o
   3   5   9       31.20       30.43      0.65 o
   4   5   9       29.78       27.49      0.52 o
   5   5   9       40.78       42.69      1.31 o
   6   5   9       12.30       12.31      0.52 o
   7   5   9       64.81       70.46      1.79 o
   0   6   9        2.21        2.62      0.17 o
   1   6   9       37.65       36.86      0.72 o
   2   6   9        6.29        6.34      0.30 o
   3   6   9       18.33       17.49      0.45 o
   4   6   9        6.59        5.94      0.27 o
   5   6   9       30.17       30.62      0.68 o
   6   6   9        0.69        0.98      0.36 o
   7   6   9       23.64       27.40      1.38 o
   1   7   9        6.09        6.08      0.24 o
   2   7   9       58.01       54.21      0.99 o
   3   7   9        2.97        2.26      0.24 o
   4   7   9        0.77        0.81      0.15 o
   5   7   9        0.06       -0.13      0.17 o
   6   7   9        1.75        1.29      0.24 o
   2   8   9       38.34       40.50      0.85 o
   3   8   9       29.65       32.17      1.23 o
   4   8   9        2.44        3.32      0.29 o
   5   8   9       11.73       12.93      0.53 o
   6   8   9        0.82        0.49      0.26 o
   1   1  10        2.98        2.84      0.44 o
   2   1  10       31.74       31.86      1.72 o
   3   1  10       14.77       17.06      0.64 o
   0   2  10       17.73       16.84      0.55 o
   1   2  10        1.72        1.32      0.17 o
   2   2  10       32.70       34.35      1.14 o
   3   2  10       46.02       44.37      1.14 o
   4   2  10        2.32        1.65      0.33 o
   0   3  10        0.01       -0.13      0.13 o
   1   3  10        4.87        5.89      0.28 o
   2   3  10        0.27        0.43      0.14 o
   3   3  10       42.36       45.32      1.14 o
   4   3  10       22.09       25.12      0.77 o
   5   3  10        6.16        8.46      0.45 o
   0   4  10        9.24        9.73      0.33 o
   1   4  10        3.60        3.94      0.22 o
   2   4  10        0.74        0.34      0.14 o
   3   4  10       23.77       24.03      0.58 o
   4   4  10       49.65       48.77      1.21 o
   5   4  10        6.92        6.92      0.41 o
   1   5  10        3.39        3.30      0.21 o
   2   5  10       31.38       35.95      1.01 o
   3   5  10        5.51        5.76      0.29 o
   4   5  10       78.06       84.70      1.51 o
   5   5  10        0.01        0.17      0.31 o
   2   6  10        0.09        0.32      0.13 o
   3   6  10        1.23        1.18      0.18 o
   4   6  10       19.23       17.53      0.49 o
   5   6  10       11.96       12.45      0.42 o
   3   7  10        7.64        7.94      0.32 o
   4   7  10       11.70       12.72      0.40 o
 
